# Supplementary material for: Prevalence and Factors Associated with Postpartum Depressive Symptoms Among Women Attending Postnatal Check-Ups at Two Hospitals in Yunnan Province, China: A Cross-Sectional Study
Source: Nurs Rep. 2026 Jun 25;16(7):215. doi: 10.3390/nursrep16070215 (PMC13415229; doi:10.3390/nursrep16070215)
Supplement: Supplementary file 1 [file nursrep-16-00215-s001.zip]

Archive with 1 entries (1 files):
- nursrep-4352639-supplementary.pdf
